# Supplementary material for: The Associations among Dental Anxiety, Self-Esteem, and Oral Health-Related Quality of Life in Children: A Cross-Sectional Study
Source: Dent J (Basel). 2023 Jul 21;11(7):179. doi: 10.3390/dj11070179 (PMC10378345; doi:10.3390/dj11070179)
Supplement: Supplementary file 1 [file dentistry-11-00179-s001.zip]

Archive with 1 entries (1 files):
- dentistry-2375123-supplementary.pdf
